# Supplementary material for: The Effect of Organic Trace Mineral Supplementation in the Form of Proteinates on Performance and Sustainability Parameters in Laying Hens: A Meta-Analysis
Source: Animals (Basel). 2023 Oct 7;13(19):3132. doi: 10.3390/ani13193132 (PMC10571535; doi:10.3390/ani13193132)
Supplement: Supplementary file 1 [file animals-13-03132-s001.zip]

Archive with 2 entries (2 files):
- OTM supplementary figures S1 to S12.pdf
- OTM supplementary tables S1 to S3.pdf
